# Supplementary material for: Current sample size conventions: Flaws, harms, and alternatives
Source: BMC Med. 2010 Mar 22;8:17. doi: 10.1186/1741-7015-8-17 (PMC2856520; doi:10.1186/1741-7015-8-17)
Supplement: Additional file 2 — Cost-based sample size. This is an interactive Microsoft Excel spreadsheet that facilitates determination of sample sizes nmin and nroot using the simple cost-based methods noted in the Alternatives section. [file 1741-7015-8-17-S2.XLS]

## Sheet: General
Enter information starting on row 6							Use the next sheet for studies of new issues where cost consists only of fixed costs plus a per-subject cost
for every sample size you are considering
		Min	Min
Total	Total Study Cost	999999	999999				Sample size choices given below are defensible in terms of cost efficiency, the scientific value produced per dollar spent.
Sample Size	with this Sample Size	cost/N	cost/root N	Is Nmin?	Is Nroot		Nmin is guaranteed to be more cost efficient than any larger sample size that you have entered in columns A and B.
		999999	999999	0	0		Nroot has this guarantee if your study concerns a new issue, where very little is already known.
		999999	999999	0	0		See reference for more details.
		999999	999999	0	0			Reference:	Bacchetti P, McCulloch CE, Segal MR. Simple, defensible sample sizes based on cost efficiency
		999999	999999	0	0				(with Discussion and Rejoinder). Biometrics, 64: 577–594, 2008.
		999999	999999	0	0				doi:10.1111/j.1541-0420.2008.01004_1.x
		999999	999999	0	0		Nmin	Nroot
		999999	999999	0	0		0	0	Your results are displayed here
		999999	999999	0	0				(and repeated periodically below)
		999999	999999	0	0
		999999	999999	0	0
		999999	999999	0	0
		999999	999999	0	0
		999999	999999	0	0
		999999	999999	0	0
		999999	999999	0	0
		999999	999999	0	0
		999999	999999	0	0
		999999	999999	0	0
		999999	999999	0	0
		999999	999999	0	0
		999999	999999	0	0
		999999	999999	0	0
		999999	999999	0	0
		999999	999999	0	0		Nmin	Nroot
		999999	999999	0	0		0	0
		999999	999999	0	0
		999999	999999	0	0
		999999	999999	0	0
		999999	999999	0	0
		999999	999999	0	0
		999999	999999	0	0
		999999	999999	0	0
		999999	999999	0	0
		999999	999999	0	0
		999999	999999	0	0
		999999	999999	0	0
		999999	999999	0	0
		999999	999999	0	0
		999999	999999	0	0
		999999	999999	0	0
		999999	999999	0	0
		999999	999999	0	0
		999999	999999	0	0
		999999	999999	0	0
		999999	999999	0	0
		999999	999999	0	0
		999999	999999	0	0
		999999	999999	0	0
		999999	999999	0	0
		999999	999999	0	0
		999999	999999	0	0		Nmin	Nroot
		999999	999999	0	0		0	0
		999999	999999	0	0
		999999	999999	0	0
		999999	999999	0	0
		999999	999999	0	0
		999999	999999	0	0
		999999	999999	0	0
		999999	999999	0	0
		999999	999999	0	0
		999999	999999	0	0
		999999	999999	0	0
		999999	999999	0	0
		999999	999999	0	0
		999999	999999	0	0
		999999	999999	0	0
		999999	999999	0	0
		999999	999999	0	0
		999999	999999	0	0
		999999	999999	0	0
		999999	999999	0	0
		999999	999999	0	0		Nmin	Nroot
		999999	999999	0	0		0	0
		999999	999999	0	0
		999999	999999	0	0
		999999	999999	0	0
		999999	999999	0	0
		999999	999999	0	0
		999999	999999	0	0
		999999	999999	0	0
		999999	999999	0	0
		999999	999999	0	0
		999999	999999	0	0
		999999	999999	0	0
		999999	999999	0	0
		999999	999999	0	0
		999999	999999	0	0
		999999	999999	0	0
		999999	999999	0	0
		999999	999999	0	0
		999999	999999	0	0
		999999	999999	0	0
		999999	999999	0	0
		999999	999999	0	0
		999999	999999	0	0
		999999	999999	0	0		Nmin	Nroot
		999999	999999	0	0		0	0
		999999	999999	0	0
		999999	999999	0	0
		999999	999999	0	0
		999999	999999	0	0
		999999	999999	0	0
		999999	999999	0	0
		999999	999999	0	0
		999999	999999	0	0
		999999	999999	0	0
		999999	999999	0	0
		999999	999999	0	0
		999999	999999	0	0
		999999	999999	0	0
		999999	999999	0	0
		999999	999999	0	0
		999999	999999	0	0
		999999	999999	0	0
		999999	999999	0	0
		999999	999999	0	0
		999999	999999	0	0		Nmin	Nroot
		999999	999999	0	0		0	0
		999999	999999	0	0
		999999	999999	0	0
		999999	999999	0	0
		999999	999999	0	0
		999999	999999	0	0
		999999	999999	0	0
		999999	999999	0	0
		999999	999999	0	0
		999999	999999	0	0
		999999	999999	0	0
		999999	999999	0	0
		999999	999999	0	0
		999999	999999	0	0
		999999	999999	0	0
		999999	999999	0	0
		999999	999999	0	0
		999999	999999	0	0
		999999	999999	0	0
		999999	999999	0	0
		999999	999999	0	0
		999999	999999	0	0
		999999	999999	0	0
		999999	999999	0	0		Nmin	Nroot
		999999	999999	0	0		0	0
		999999	999999	0	0
		999999	999999	0	0
		999999	999999	0	0
		999999	999999	0	0
		999999	999999	0	0
		999999	999999	0	0
		999999	999999	0	0
		999999	999999	0	0
		999999	999999	0	0
		999999	999999	0	0
		999999	999999	0	0
		999999	999999	0	0
		999999	999999	0	0
		999999	999999	0	0
		999999	999999	0	0
		999999	999999	0	0
		999999	999999	0	0
		999999	999999	0	0
		999999	999999	0	0
		999999	999999	0	0		Nmin	Nroot
		999999	999999	0	0		0	0
		999999	999999	0	0
		999999	999999	0	0
		999999	999999	0	0
		999999	999999	0	0
		999999	999999	0	0
		999999	999999	0	0
		999999	999999	0	0
		999999	999999	0	0
		999999	999999	0	0
		999999	999999	0	0
		999999	999999	0	0
		999999	999999	0	0
		999999	999999	0	0
		999999	999999	0	0
		999999	999999	0	0
		999999	999999	0	0
		999999	999999	0	0
		999999	999999	0	0
		999999	999999	0	0
		999999	999999	0	0
		999999	999999	0	0
		999999	999999	0	0
		999999	999999	0	0		Nmin	Nroot
		999999	999999	0	0		0	0
		999999	999999	0	0
		999999	999999	0	0
		999999	999999	0	0
		999999	999999	0	0
		999999	999999	0	0
		999999	999999	0	0
		999999	999999	0	0
		999999	999999	0	0
		999999	999999	0	0
		999999	999999	0	0
		999999	999999	0	0
NO ENTRIES BEYOND HERE

## Sheet: Linear costs
Use this sheet only if the total study cost is equal to a fixed cost that does not depend on sample size plus an additional cost for each subject
	Added Cost
Fixed Cost	per Subject		Nroot		If you are studying a new issue where very little is already known, then
					Nroot is guaranteed to be more cost efficient than any larger sample size.
					Note: Any sample size larger than Nroot is also has this guarantee.
